# Supplementary material for: Nursing Practice Environment in the Armed Forces: Scoping Review
Source: Nurs Rep. 2025 Nov 7;15(11):394. doi: 10.3390/nursrep15110394 (PMC12655593; doi:10.3390/nursrep15110394)
Supplement: Supplementary file 1 [file nursrep-15-00394-s001.zip]

Archive with 3 entries (3 files):
- S1_suplementary File_R.pdf
- S2_suplementary File_R.pdf
- S3_suplementary File_R.pdf
